# Supplementary material for: Integrated genomic analysis reveals aberrations in WNT signaling in germ cell tumors of childhood and adolescence
Source: Nat Commun. 2023 May 6;14:2636. doi: 10.1038/s41467-023-38378-9 (PMC10164134; doi:10.1038/s41467-023-38378-9)
Supplement: Supplementary file 4 — Supplementary Data 1 [file 41467_2023_38378_MOESM4_ESM.xlsx]

## Sheet: Sheet1
Supplementary Dataset 1. A GCT-relevant list of somatic mutations confirmed by both exome-seq and targeted deep-seq
Chr	Start	End	Ref	Alt	Gene symbol	protein-altering mutations	SIFT_score	SIFT_pred	Polyphen2_score	Polyphen2_pred
chr1	11193166	11193166	C	T	MTOR	nonsynonymous SNV	0.01	Deleterious	0.178	Benign
chr1	27101057	27101057	C	G	ARID1A	nonsynonymous SNV	0.07	Tolerated	0.894	Possibly Damaging
chr1	115256529	115256529	T	C	NRAS	nonsynonymous SNV	0.02	Deleterious	0.214	Benign
chr1	115256530	115256530	G	T	NRAS	nonsynonymous SNV	0.03	Deleterious	0.948	Possibly Damaging
chr1	120459251	120459251	G	T	NOTCH2	nonsynonymous SNV	0.12	Tolerated	0.998	Damaging
chr1	120479946	120479946	C	T	NOTCH2	nonsynonymous SNV	0.04	Deleterious	1	Damaging
chr1	120529594	120529594	G	T	NOTCH2	nonsynonymous SNV	0.11	Tolerated	1	Damaging
chr1	120612003	120612004	GG	-	NOTCH2	frameshift deletion
chr2	25458680	25458680	C	A	DNMT3A	nonsynonymous SNV	0.01	Deleterious	0.999	Damaging
chr2	25469172	25469172	T	C	DNMT3A	nonsynonymous SNV	0.31	Tolerated	0	Benign
chr2	48018169	48018169	G	A	MSH6	nonsynonymous SNV	0.52	Tolerated	0.002	Benign
chr2	121729553	121729553	G	A	GLI2	nonsynonymous SNV	0.93	Tolerated	0.545	Possibly Damaging
chr3	41268760	41268760	A	T	CTNNB1	nonsynonymous SNV	0.04	Deleterious	0.992	Damaging
chr3	41280670	41280670	C	G	CTNNB1	nonsynonymous SNV	0.5	Tolerated	0	Benign
chr3	41280793	41280793	G	A	CTNNB1	nonsynonymous SNV	0.64	Tolerated	0.001	Benign
chr3	121187186	121187186	G	A	POLQ	stopgain	0.04	Deleterious	.	.
chr3	121203929	121203929	T	C	POLQ	nonsynonymous SNV	0.07	Tolerated	1	Damaging
chr3	121206539	121206539	G	C	POLQ	nonsynonymous SNV	0.54	Tolerated	0.021	Benign
chr3	121255947	121255947	C	A	POLQ	nonsynonymous SNV	.	.	0.456	Possibly Damaging
chr3	142266572	142266572	G	T	ATR	nonsynonymous SNV	0.11	Tolerated	0.744	Possibly Damaging
chr4	55593636	55593636	T	G	KIT	nonsynonymous SNV	0	Deleterious	0.998	Damaging
chr4	55593995	55593995	C	T	KIT	nonsynonymous SNV	0.42	Tolerated	0.89	Possibly Damaging
chr4	55599320	55599320	G	C	KIT	nonsynonymous SNV	0.01	Deleterious	0.842	Possibly Damaging
chr4	55599321	55599321	A	T	KIT	nonsynonymous SNV	0	Deleterious	0.998	Damaging
chr4	55599322	55599322	C	A	KIT	nonsynonymous SNV	0	Deleterious	0.918	Possibly Damaging
chr4	55599338	55599338	A	T	KIT	nonsynonymous SNV	0	Deleterious	1	Damaging
chr4	55599340	55599340	T	G	KIT	nonsynonymous SNV	0	Deleterious	1	Damaging
chr4	95972852	95972852	T	G	BMPR1B	nonsynonymous SNV	0	Deleterious	.	.
chr4	96069947	96069947	A	T	BMPR1B	nonsynonymous SNV	0.01	Deleterious	0.381	Benign
chr4	106157260	106157260	C	A	TET2	nonsynonymous SNV	0.3	Tolerated	0.435	Benign
chr4	106158425	106158425	C	A	TET2	nonsynonymous SNV	0.02	Deleterious	0.995	Damaging
chr4	106164071	106164071	C	T	TET2	nonsynonymous SNV	.	.	1	Damaging
chr4	106194012	106194012	G	T	TET2	stopgain	0.67	Tolerated	.	.
chr4	106196869	106196869	G	C	TET2	nonsynonymous SNV	0.14	Tolerated	0.004	Benign
chr4	126238544	126238544	G	A	FAT4	nonsynonymous SNV	0.46	Tolerated	0	Benign
chr4	126337715	126337715	C	A	FAT4	nonsynonymous SNV	0.83	Tolerated	0.229	Benign
chr4	126370150	126370150	T	A	FAT4	stopgain	0.51	Tolerated	.	.
chr4	126370995	126370995	A	T	FAT4	nonsynonymous SNV	0.05	Deleterious	0.999	Damaging
chr4	126372346	126372346	A	G	FAT4	nonsynonymous SNV	0.88	Tolerated	0.998	Damaging
chr4	187524087	187524087	A	G	FAT1	nonsynonymous SNV	0	Deleterious	0.684	Possibly Damaging
chr4	187524923	187524923	A	G	FAT1	nonsynonymous SNV	0.56	Tolerated	0.212	Benign
chr4	187540914	187540914	T	C	FAT1	nonsynonymous SNV	1	Tolerated	0.001	Benign
chr4	187628158	187628158	C	A	FAT1	stopgain	0.42	Tolerated	.	.
chr5	891286	891286	C	T	BRD9	nonsynonymous SNV	0	Deleterious	0	Benign
chr5	112090663	112090663	G	T	APC	stopgain	0	Deleterious	.	.
chr5	112111350	112111350	C	A	APC	nonsynonymous SNV	﻿1	Tolerated	0	Benign
chr5	112175379	112175379	A	T	APC	nonsynonymous SNV	.	.	0.999	Damaging
chr5	150920247	150920247	G	A	FAT2	nonsynonymous SNV	0.11	Tolerated	1	Damaging
chr5	150946356	150946356	G	T	FAT2	nonsynonymous SNV	0.94	Tolerated	0.01	Benign
chr6	117679121	117679121	T	C	ROS1	nonsynonymous SNV	0.31	Tolerated	0.612	Possibly Damaging
chr7	55268954	55268954	T	C	EGFR	nonsynonymous SNV	0.18	Tolerated	0.558	Possibly Damaging
chr7	151848004	151848004	G	A	KMT2C	nonsynonymous SNV	0.53	Tolerated	0.76	Possibly Damaging
chr8	48686858	48686858	T	C	PRKDC	nonsynonymous SNV	0.16	Tolerated	0.085	Benign
chr8	48711869	48711869	G	A	PRKDC	nonsynonymous SNV	0.16	Tolerated	0.598	Possibly Damaging
chr8	48733399	48733399	G	A	PRKDC	nonsynonymous SNV	0.02	Deleterious	0.984	Damaging
chr8	48771084	48771084	G	A	PRKDC	nonsynonymous SNV	0.02	Deleterious	0.922	Possibly Damaging
chr8	48771426	48771426	G	T	PRKDC	nonsynonymous SNV	0.17	Tolerated	0.195	Benign
chr9	98209594	98209594	G	A	PTCH1	nonsynonymous SNV	0.22	Tolerated	0.944	Possibly Damaging
chr9	98211572	98211572	T	A	PTCH1	nonsynonymous SNV	0.41	Tolerated	0.739	Possibly Damaging
chr9	98278972	98278972	T	C	PTCH1	nonsynonymous SNV	0.5	Tolerated	0	Benign
chr9	139399420	139399420	C	G	NOTCH1	nonsynonymous SNV	0.23	Tolerated	0.046	Benign
chr9	139401216	139401216	C	T	NOTCH1	nonsynonymous SNV	0.07	Tolerated	0.985	Damaging
chr9	139409008	139409008	T	A	NOTCH1	nonsynonymous SNV	0.27	Tolerated	0.708	Possibly Damaging
chr10	64943207	64943207	C	G	JMJD1C	nonsynonymous SNV	.	.	1	Damaging
chr10	64967153	64967153	C	T	JMJD1C	nonsynonymous SNV	0.26	Tolerated	0.002	Benign
chr10	64974089	64974120	AGCTTATCTTCCATGACAGAAACTGCACTTAA	-	JMJD1C	frameshift deletion	.	.	.	.
chr10	70426981	70426981	C	A	TET1	nonsynonymous SNV	0.18	Tolerated	0.962	Damaging
chr10	70432653	70432653	C	T	TET1	nonsynonymous SNV	0	Deleterious	1	Damaging
chr10	70451506	70451506	A	C	TET1	nonsynonymous SNV	0	Deleterious	0.997	Damaging
chr10	89685293	89685293	A	T	PTEN	nonsynonymous SNV	.	.	0.896	Possibly Damaging
chr10	89711873	89711873	A	T	PTEN	splicing	.	.	.	.
chr10	114925493	114925493	A	C	TCF7L2	nonsynonymous SNV	0.13	Tolerated	0.999	Damaging
chr11	68154167	68154167	C	T	LRP5	nonsynonymous SNV	0.07	Tolerated	0.842	Possibly Damaging
chr11	68193505	68193505	C	T	LRP5	nonsynonymous SNV	0.59	Tolerated	0	Benign
chr11	68216333	68216333	G	T	LRP5	nonsynonymous SNV	0.05	Deleterious	0.999	Damaging
chr11	92526087	92526087	C	T	FAT3	nonsynonymous SNV	0.26	Tolerated	1	Damaging
chr11	92534952	92534952	G	A	FAT3	nonsynonymous SNV	1	Tolerated	0.727	Possibly Damaging
chr11	108129720	108129720	C	G	ATM	nonsynonymous SNV	0.39	Tolerated	0.138	Benign
chr11	108129785	108129785	G	C	ATM	nonsynonymous SNV	0.01	Deleterious	1	Damaging
chr11	108150224	108150224	C	G	ATM	nonsynonymous SNV	0.27	Tolerated	0.997	Damaging
chr11	108160485	108160485	C	A	ATM	nonsynonymous SNV	0.07	Tolerated	0.998	Damaging
chr11	108216627	108216627	C	G	ATM	nonsynonymous SNV	0.06	Tolerated	0.997	Damaging
chr11	118373313	118373313	G	A	KMT2A	nonsynonymous SNV	0.22	Tolerated	0.001	Benign
chr11	118376982	118376982	A	G	KMT2A	nonsynonymous SNV	0.14	Tolerated	0.094	Benign
chr11	119155775	119155775	C	G	CBL	nonsynonymous SNV	0.54	Tolerated	0.451	Benign
chr12	25398284	25398284	C	A	KRAS	nonsynonymous SNV	0.01	Deleterious	0.999	Damaging
chr12	25398284	25398284	C	G	KRAS	nonsynonymous SNV	0.01	Deleterious	0.999	Damaging
chr12	25398284	25398284	C	T	KRAS	nonsynonymous SNV	0.01	Deleterious	0.999	Damaging
chr12	25398285	25398285	C	A	KRAS	nonsynonymous SNV	0.01	Deleterious	1	Damaging
chr12	49420853	49420853	G	A	KMT2D	nonsynonymous SNV	0	Deleterious	1	Damaging
chr12	49425600	49425600	T	A	KMT2D	nonsynonymous SNV	0	Deleterious	0.8	Possibly Damaging
chr12	49431796	49431796	G	A	KMT2D	nonsynonymous SNV	0	Deleterious	0.005	Benign
chr12	49440465	49440466	CA	-	KMT2D	frameshift deletion	.	.	.	.
chr12	49443806	49443806	G	A	KMT2D	nonsynonymous SNV	0	Deleterious	0	Benign
chr12	49444552	49444552	G	T	KMT2D	stopgain	0	Deleterious	.	.
chr12	49448719	49448719	C	T	KMT2D	nonsynonymous SNV	0	Deleterious	0.043	Benign
chr12	122248050	122248050	A	G	SETD1B	nonsynonymous SNV	0.04	Deleterious	1	Damaging
chr12	122257349	122257349	C	T	SETD1B	nonsynonymous SNV	0.11	Tolerated	0.474	Possibly Damaging
chr12	122257475	122257475	T	C	SETD1B	nonsynonymous SNV	0.37	Tolerated	0	Benign
chr12	132445350	132445350	G	A	EP400	nonsynonymous SNV	0.07	Tolerated	0.098	Benign
chr12	133250246	133250246	T	C	POLE	nonsynonymous SNV	0	Deleterious	1	Damaging
chr12	133253974	133253974	C	T	POLE	nonsynonymous SNV	0.22	Tolerated	0.38	Benign
chr13	32972758	32972758	A	G	BRCA2	nonsynonymous SNV	0.02	Deleterious	0.007	Benign
chr14	21854152	21854152	A	G	CHD8	nonsynonymous SNV	0.03	Deleterious	0	Benign
chr14	21871652	21871652	G	T	CHD8	nonsynonymous SNV	0.01	Deleterious	0.999	Damaging
chr15	41348905	41348905	C	T	INO80	splicing	.	.	.	.
chr15	93448239	93448242	GTCA	-	CHD2	splicing	.	.	.	.
chr16	3781845	3781845	G	T	CREBBP	nonsynonymous SNV	0.13	Tolerated	0.856	Possibly Damaging
chr16	3789608	3789608	G	T	CREBBP	stopgain	1	Tolerated	.	.
chr16	30721421	30721421	C	T	SRCAP	nonsynonymous SNV	0.3	Tolerated	0	Benign
chr16	30735348	30735348	C	G	SRCAP	nonsynonymous SNV	0.08	Tolerated	0.075	Benign
chr16	30749658	30749658	G	T	SRCAP	nonsynonymous SNV	0.01	Deleterious	1	Damaging
chr16	30976627	30976627	G	A	SETD1A	nonsynonymous SNV	0.01	Deleterious	0.001	Benign
chr16	30977321	30977321	C	T	SETD1A	nonsynonymous SNV	0.03	Deleterious	0.958	Damaging
chr16	30991033	30991033	C	T	SETD1A	nonsynonymous SNV	0.13	Tolerated	0.173	Benign
chr16	30991180	30991180	G	C	SETD1A	nonsynonymous SNV	0.46	Tolerated	0	Benign
chr16	53242260	53242260	G	A	CHD9	splicing	.	.	.	.
chr16	53357945	53357945	A	C	CHD9	nonsynonymous SNV	0.01	Deleterious	0.999	Damaging
chr17	15965174	15965174	C	T	NCOR1	nonsynonymous SNV	0.23	Tolerated	1	Damaging
chr17	15974860	15974860	C	T	NCOR1	nonsynonymous SNV	0	Deleterious	0.917	Possibly Damaging
chr17	29663798	29663798	C	T	NF1	nonsynonymous SNV	0.3	Tolerated	0.996	Damaging
chr19	36211135	36211135	G	A	KMT2B	nonsynonymous SNV	0.12	Tolerated	1	Damaging
chr19	36213914	36213914	G	A	KMT2B	nonsynonymous SNV	0.08	Tolerated	1	Damaging
chr19	36216643	36216643	G	A	KMT2B	nonsynonymous SNV	0.01	Deleterious	1	Damaging
chr19	36224306	36224306	G	A	KMT2B	nonsynonymous SNV	0.13	Tolerated	0.313	Benign
chr20	40033259	40033259	T	G	CHD6	nonsynonymous SNV	0.14	Tolerated	0.003	Benign
chr20	40033675	40033675	G	A	CHD6	nonsynonymous SNV	0.29	Tolerated	0.001	Benign
chr20	40042131	40042131	C	T	CHD6	nonsynonymous SNV	0.56	Tolerated	0.001	Benign
chr20	40050113	40050113	T	C	CHD6	nonsynonymous SNV	0.52	Tolerated	0	Benign
chr22	41533773	41533773	G	A	EP300	nonsynonymous SNV	0	Deleterious	1	Damaging
