# Supplementary material for: Integrated genomic analysis reveals aberrations in WNT signaling in germ cell tumors of childhood and adolescence
Source: Nat Commun. 2023 May 6;14:2636. doi: 10.1038/s41467-023-38378-9 (PMC10164134; doi:10.1038/s41467-023-38378-9)
Supplement: Supplementary file 7 — Source Data [file 41467_2023_38378_MOESM7_ESM.xlsx]

## Sheet: Fig 6a,b WNT inhibitors
Cell Line	Day	DMSO			10uM LGK974
GCT44	0	0.376	0.342	0.396	0.378	0.367	0.387
	1	0.376	0.426	0.45	0.415	0.381	0.432
	3	0.795	0.859	0.849	0.588	0.645	0.607
	5	1.796	1.863	1.55	1.089	1.106	1.124
1411H	0	0.235	0.235	0.275	0.225	0.228	0.317
	1	0.274	0.264	0.297	0.234	0.235	0.24
	3	0.388	0.394	0.391	0.279	0.271	0.298
	5	0.756	0.757	0.678	0.228	0.289	0.295
NTERA2	0	0.063	0.052	0.053	0.049	0.069	0.054
	1	0.07	0.06	0.076	0.069	0.08	0.083
	3	0.386	0.423	0.365	0.43	0.299	0.385
	5	1.519	1.405	1.535	1.23	1.152	1.249
TCAM-2	0	0.138	0.134	0.139	0.121	0.11	0.112
	1	0.133	0.122	0.141	0.127	0.131	0.132
	3	0.216	0.23	0.219	0.207	0.194	0.227
	5	0.295	0.269	0.289	0.279	0.266	0.246
Cell line	Day	DMSO			10.0uM
GCT44	0	0.146	0.146	0.151	0.137	0.138	0.147
	1	0.153	0.167	0.177	0.156	0.147	0.144
	3	0.324	0.332	0.363	0.296	0.281	0.275
	5	0.819	0.754	0.653	0.471	0.48	0.505
1411H	0	0.153	0.151	0.158	0.169	0.147	0.171
	1	0.181	0.158	0.166	0.172	0.174	0.173
	3	0.255	0.227	0.228	0.234	0.19	0.238
	5	0.282	0.321	0.301	0.172	0.204	0.169
NTERA2	0	0.087	0.109	0.116	0.098	0.093	0.09
	1	0.198	0.2	0.196	0.167	0.166	0.155
	3	0.957	0.976	0.975	1.237	1.306	1.198
	5	3.5	3.229	3.129	3.243	3.28	3.421
TCAM2	0	0.077	0.081	0.09	0.075	0.079	0.083
	1	0.135	0.129	0.142	0.123	0.109	0.128
	3	0.214	0.166	0.187	0.203	0.175	0.156
	5	0.256	0.248	0.241	0.199	0.192	0.201

## Sheet: Fig 6e Tumor treatment IWR-1
		Fish	Area	Mean	RawIntDen
	DMSO	2Pre	2585664	4554.88	11777000000
		2Post	2585664	3261.13	8432190637
		4Pre	2585664	2613.21	6756873827
		4Post	2585664	3484.18	9008911408
		5Pre	2585664	3489.84	9023542821
		5Post	2585664	2375.25	6141600515
		6Pre	2585664	2305.77	5961937551
		6Post	2585664	4778.86	12357000000
	IWR	1Pre	2585664	1817.26	4698815850
		1Post	2585664	922.346	2384876272
		2Pre	2585664	4101.8	10606000000
		2Post	2585664	2608.74	6745327211
		3Pre	2585664	2026.15	5238946106
		3Post	2585664	670.025	1732458820
		4Pre	2585664	2236.4	5782574398
		4Post	2585664	821.696	2124629822
		5Pre	2585664	3795.36	9813521210
		5Post	2585664	2050.75	5302551700
		6Pre	2585664	3255.23	8416926528
		6Post	2585664	2095.36	5417889985
		7Pre	2585664	1930.6	4991889086
		7Post	2585664	1316.94	3405161301
		8Pre	2585664	1877.69	4855065816
		8Post	2585664	391.901	1013325196
		9Pre	2585664	3333.02	8618061828
		9Post	2585664	2402.71	6212611932

## Sheet: Fig 6i gH2AX quantification
	DMSO
Tumor	Area	Mean	IntDen	RawIntDen
1	0.16	50.21	8.03	74009
2	0.178	39.214	6.987	64389
3	0.144	70.381	10.149	93536
4	0.063	61.312	3.885	35806
5	0.161	39.431	6.337	58398
6	0.131	62.35	8.173	75319
7	0.123	54.416	6.696	61708
8	0.077	41.91	3.247	29924
9	0.089	44.643	3.962	36518
10	0.136	56.713	7.711	71062
11	0.077	52.327	4.031	37152
12	0.14	54.2	7.569	69756
	IWR-1
Tumor	Area	Mean	IntDen	RawIntDen
1	0.484	37.675	18.253	168221
2	0.628	36.139	22.701	209210
3	0.532	37.124	19.738	181907
4	0.514	32.907	16.921	155944
5	0.586	58.613	34.35	316570
6	0.944	58.496	55.196	508682
7	0.887	51.396	45.568	419958
8	1.354	45.675	61.862	570118
9	0.367	49.142	18.044	166295
10	0.314	58.401	18.364	169247
11	0.289	60.531	17.51	161376
12	0.407	52.181	21.221	195575
